# Supplementary material for: Proteomic Profiling and Pathway Analysis of Acid Stress-Induced Vasorelaxation of Mesenteric Arteries In Vitro
Source: Genes (Basel). 2022 Apr 29;13(5):801. doi: 10.3390/genes13050801 (PMC9140505; doi:10.3390/genes13050801)
Supplement: Supplementary file 1 [file genes-13-00801-s001.zip]

Archive with 1 entries (1 files):
- genes-1684783 Supplementary Figure S1.pdf
